# Supplementary material for: Direct and biologically significant interactions of human herpesvirus 8 interferon regulatory factor 1 with STAT3 and Janus kinase TYK2
Source: PLoS Pathog. 2023 Nov 20;19(11):e1011806. doi: 10.1371/journal.ppat.1011806 (PMC10695398; doi:10.1371/journal.ppat.1011806)
Supplement: S1 Data — (XLSX) [file ppat.1011806.s007.xlsx]

## Sheet: Figure 2A
4xM67-luc
Raw Data/Ratio
	RFP			vIRF-1			vIL-6			vIL-6 + vIRF-1
pTATA(control)	1	2	3	1	2	3	1	2	3	1	2	3
FLuc	24365.1	28802.6	29873.7	71656.7	63571.4	77958.7	28251.1	39905.9	38524.6	88435.6	105856	79077.2
RLuc	2857340	2805770	3104420	5229810	4275310	5939050	2652980	3201250	3379300	5249840	5757180	4782280
FLuc/RLuc	0.0085272	0.0102655	0.00962296	0.0137016	0.0148694	0.0131265	0.0106488	0.0124657	0.0114002	0.0168454	0.0183868	0.0165355
Normalized to pTATA/RFP average	0.900264	1.08379	1.01595	1.44655	1.56985	1.38583	1.12426	1.31608	1.20358	1.77846	1.9412	1.74574
	RFP			vIRF-1			vIL-6			vIL-6 + vIRF-1
4xM67	1	2	3	1	2	3	1	2	3	1	2	3
FLuc	16084.7	16248.9	15774.2	36908.6	44486.8	41582.6	188141	237502	173492	134178	139493	151186
RLuc	3677920	3646380	4073960	6009690	6636260	6913240	3831230	3586950	3397210	5401780	4899780	5387250
FLuc/RLuc	0.00437331	0.00445617	0.00387196	0.00614151	0.0067036	0.00601492	0.0491072	0.0662128	0.051069	0.0248396	0.0284692	0.0280637
Normalized to pTATA/RFP average	0.461716	0.470463	0.408784	0.648394	0.707736	0.635029	5.18453	6.99046	5.39164	2.62246	3.00566	2.96284
Adjusted Average				Stdev				t.test
	pTATA	4xM67			pTATA	4xM67			pTATA vs 4xM67		4xM67	vs 4xM67/vIL6
RFP	1	0.446988		RFP	0.0927945	0.0333729		RFP	0.000628969		RFP	0.00069271
vIRF1	1.46741	0.66372		vIRF1	0.0937638	0.0387006		vIRF1	0.000163346		vIRF1	0.000811507
vIL6	1.21464	5.85554		vIL6	0.0963874	0.988308		vIL6	0.00126576		vIL6	1
vIRF1+vIL6	1.8218	2.86365		vIRF1+vIL6	0.104686	0.209976		vIRF1+vIL6	0.0015373		vIRF1+vIL6	0.00684359

## Sheet: Figure 2B
pStat3/Stat3 blots
293T		empty vector						vIRF-1
	vIL-6:	10	20	30	60	120		10	20	30	60	120
1	pSTAT3	1	1.05	0.99	0.72	0.37		0.54	0.79	0.79	0.65	0.28
	STAT3	1	1.31	1.39	1.42	1.22		1.27	1.18	1.25	1.41	1.48
2	pSTAT3	1	0.91	1.12	0.91	0.38		0.77	0.49	0.61	0.44	0.19
	STAT3	1	0.65	0.88	1.23	1.65		1.51	1.48	1.71	1.61	1.49
3	pSTAT3	1	1.15	1.22	1.33	0.63		1.01	1	0.92	0.91	0.54
	STAT3	1	1.17	0.98	1.01	0.86		1.11	1.23	1.23	1.34	1.06
4	pSTAT3	1	1.37	1.09	1.17	0.59		0.69	1.1	0.96	1.06	0.64
	STAT3	1	1.13	0.84	0.84	0.66		0.84	1.06	1.18	1.01	1.27
5	pSTAT3	1	1.76	2.14	2	1.21		0.8	1.87	1.73	0.47	0.27
	STAT3	1	1.11	1.09	1.35	1.35		1.17	1.25	1.08	1.07	1.1
Normalized pSTAT3/STAT3
1		1	0.801527	0.71223	0.507042	0.303279		0.425197	0.669492	0.632	0.460993	0.189189
2		1	1.4	1.27273	0.739837	0.230303		0.509934	0.331081	0.356725	0.273292	0.127517
3		1	0.982906	1.2449	1.31683	0.732558		0.90991	0.813008	0.747967	0.679104	0.509434
4		1	1.21239	1.29762	1.39286	0.893939		0.821429	1.03774	0.813559	1.0495	0.503937
5		1	1.58559	1.9633	1.48148	0.896296		0.683761	1.496	1.60185	0.439252	0.245455
		empty vector						vIRF-1
	vIL-6:	10 min	20 min	30 min	60 min	120 min		10 min	20 min	30 min	60 min	120 min
Average:		1	1.19648	1.29816	1.08761	0.611275		0.670046	0.869463	0.830421	0.580429	0.315106
Stdev:		0	0.314117	0.444188	0.435562	0.322431		0.203854	0.434136	0.465281	0.29929	0.179803
t.test:		0.0111861	0.153726	0.0255982	0.0371495	0.0446977

## Sheet: Figure 3B
4xM67-luc
Raw Data
	Firefly-Luc		vIL-6
		vec	vec	WT vIRF1	del1	del2	del3
	1	42360.7	344241	136408	149647	144480	153831
	2	34912.6	374547	121403	126482	138935	139107
	3	36682.8	338400	114253	123601	124302	134852
	Renella-Luc		vIL-6
		vec	vec	WT vIRF-1	del1	del2	del3
	1	3475160	2335250	3090730	3883760	4294350	3398230
	2	3397390	2775250	3160750	3914330	4477910	3063520
	3	3499510	2736200	3056590	3646320	4513130	3232650
F-Luc/R-Luc
	1	0.0121896	0.147411	0.0441346	0.0385315	0.0336442	0.045268
	2	0.0102763	0.13496	0.0384096	0.0323126	0.0310268	0.0454076
	3	0.0104823	0.123675	0.0373792	0.0338975	0.0275423	0.0417156
Adjusted F-Luc/R-Luc, relative to "vec/-vIL-6" average
		1.10989	13.4221	4.01855	3.50838	3.06338	4.12175
		0.93568	12.2884	3.49727	2.94213	2.82505	4.13446
		0.954433	11.2609	3.40346	3.08644	2.50779	3.7983
			vIL-6
		vec	vec	WT vIRF-1	del1	del2	del3
Adjusted Average:		1	12.3238	3.63976	3.17898	2.79874	4.01817
STDEV:		0.0956257	1.08102	0.331376	0.294248	0.278729	0.190519
t.test:	vs vec/vIL6(+)	5.51114e-05	1	0.000184581	0.000145307	0.000122052	0.000195731

## Sheet: Figure 4B
4xM67-luc
Raw Data
	Firefly-Luc	empty vector (vec)				vIRF-1
		0	TYK2-1	TYK2-2	TYK2-3	0	TYK2-1	TYK2-2	TYK2-3
	1	7505.76	48696.9	180944	513436	31668.1	86287.3	66164.8	100904
	2	9680.59	56688	193276	533478	36277.4	87350.3	66764.7	110533
	3	7508.76	53765.3	196631	514362	31567.8	85636.9	68766.9	117158
	Renella-Luc	empty vector (vec)				vIRF-1
		0	TY1-1	TYK2-2	TYK2-3	0	TYK2-1	TYK2-2	TYK2-3
	1	511398	1244480	1787610	1593050	1906820	3642440	2572390	2994700
	2	676218	1479650	1910850	1642850	2299270	3756250	3003530	2961770
	3	509059	1459820	1886070	1480600	2180750	3564950	2906260	3185330
F-Luc/R-Luc
	1	0.0146769	0.0391303	0.101221	0.322297	0.0166078	0.0236894	0.0257211	0.0336942
	2	0.0143158	0.0383118	0.101147	0.324727	0.0157778	0.0232547	0.0222287	0.0373199
	3	0.0147503	0.0368301	0.104254	0.347401	0.0144757	0.0240219	0.0236616	0.0367805
Adjusted F-Luc/R-Luc, relative to "vec/-TYK2" average
		1.00658	2.68365	6.94199	22.1039	1.139	1.62468	1.76402	2.31083
		0.981811	2.62751	6.93688	22.2706	1.08208	1.59486	1.5245	2.55949
		1.01161	2.5259	7.15001	23.8256	0.992776	1.64748	1.62277	2.52249
		4M67
		vec				vIRF-1
		0	TYK2-1	TYK2-2	TYK2-3	0	TYK2-1	TYK2-2	TYK2-3
Adjusted Average:		1	2.61235	7.00963	22.7334	1.07129	1.62234	1.6371	2.46427
STDEV:		0.0159518	0.0799628	0.121605	0.949562	0.0737089	0.0263878	0.120399	0.134166
t.test:	vs 'vec/-TYK2'		4.33562e-06	1.15541e-07	2.42047e-06	0.176928	3.99569e-06	0.000813604	4.74256e-05
	vec vs vIRF-1					0.176928	3.43345e-05	6.84645e-07	3.32412e-06

## Sheet: Figure 5B
pSTAT3 & pTYK2 immunoblot charts
Densitometry
		WT	vIRF-1.ttg		WT	vIRF-1.ttg
1	pSTAT3	9.84	13.68	pTYK2	1.27	2.52
	STAT3	1.9	1.93	TYK2	1.38	0.91
2	pSTAT3	5.41	11.24	pTYK2	0.85	2.81
	STAT3	0.97	0.9	TYK2	0.91	0.91
3	pSTAT3	1.32	2.55	pTYK2	6.1	11.04
	STAT3	1.35	1.32	TYK2	1.28	1.4
pSTAT3/STAT3				pTYK2/TYK2
1		5.17895	7.08808		0.92029	2.76923
2		5.57732	12.4889		0.934066	3.08791
3		0.977778	1.93182		4.76562	7.88571
Relative to WT
1		1	1.36863		1	3.00909
2		1	2.23923		1	3.30588
3		1	1.97572		1	1.65471
Adjusted Average:		1	1.86119		1	2.65656
Stdev:		0	0.446454		0	0.880228
t.test:			0.0288071			0.0310908

## Sheet: Figure 6C
Smad3/4xSBE & vIL-6/4xM67
Raw Data
	Firefly-Luc	Smad3/4xSBE					Firefly-Luc	vIL-6/4xM67
		vec	vIRF1	del9				vec	vIRF1	del9
	1	197825000	60468800	98906500			1	1012000	504613	1179090
	2	236241000	66886800	93053100			2	985495	553932	1553500
	3	206706000	64659900	109105000			3	955512	504017	1374090
	Renella-Luc	Smad3/4xSBE					Renilla-Luc	vIL-6/4xM67
		vec	vIRF1	del9				vec	vIRF1	del9
	1	6613220	6167170	6720980			1	2356130	3119340	2828260
	2	7883980	7066690	6198070			2	2263160	3465530	2993800
	3	7182770	7227900	6482250			3	2373850	3695670	3138040
F-Luc/R-Luc							F-Luc/R-Luc
	1	29.9136	9.80495	14.7161			1	0.429518	0.161769	0.416896
	2	29.9647	9.46508	15.0132			2	0.435451	0.15984	0.518906
	3	28.778	8.94588	16.8313			3	0.402516	0.13638	0.437882
Adjusted F-Luc/R-Luc, relative to "vec" (no vIRF-1) average
		1.01223	0.331785	0.497971				1.01662	0.38289	0.986748
		1.01396	0.320285	0.508026				1.03067	0.378325	1.22819
		0.973807	0.302715	0.569548				0.952712	0.322798	0.956294
		Smad3/4xSBE						vIL-6/4xM67
		CD3.1	vIRF1	del9				CD3.1	vIRF1	del9
Adjusted Average:		1	0.318262	0.525182		Adjusted Average		1	0.361338	1.05708
STDEV:		0.0227004	0.0146401	0.0387501		STDEV		0.0415505	0.0334545	0.148971
t.test:	vs vec		1.63736e-06	5.23087e-05		t.test	vs vec		3.19509e-05	0.557437

## Sheet: Figure 7C
4xM67 in infected iSLK cells
Raw Data
	Firefly-Luc	WT	del9	del9R
	1	272.004	1018.05	286.004
	2	812.032	1871.17	335.006
	3	398.008	2500.31	484.011
	Renella-Luc	WT	del9	del9R
	1	23366.7	64336.2	39973.2
	2	83579.9	97342.1	72671.9
	3	87930.2	132608	71995.1
F-Luc/R-Luc
	1	0.0116407	0.0158239	0.00715489
	2	0.00971564	0.0192226	0.00460984
	3	0.00452641	0.0188549	0.00672283
Adjusted values, relative to "WT" average
		1.34924	1.83411	0.829306
		1.12611	2.22805	0.534315
		0.524645	2.18542	0.779227
		WT	del9	del9R
Adjusted Average:		1	2.08253	0.714282
STDEV:		0.426519	0.216188	0.157855
t.test:	vs D9	0.0172317	1	0.000898853

## Sheet: Figure 7E_x0009_
pSTAT3 immunoblot chart
Densitometry values, relative to WT
		WT	del9	del9R
1	pSTAT3	1	1.45	1.44
	STAT3	1	0.81	1.04
2	pSTAT3	1	1.24	1.12
	STAT3	1	0.9	1.1
3	pSTAT3	1	2.65	0.63
	STAT3	1	1.1	1.02
pSTAT3/STAT3
1		1	1.79012	1.38462
2		1	1.37778	1.01818
3		1	2.40909	0.617647
		WT	del9	del9R
Adjusted Average:		1	1.859	1.00681
Stdev:		0	0.519095	0.38361
t.test:	vs del9	0.0456433

## Sheet: Figure 8A
qPCR, encapsidated viral genomes (iSLK cells)
	WT	del9	del9R				WT	del9	vIL-6.ttg	del9+vIL-6.ttg
LANA	19.57	23.03	19.44		LANA	1	19.39	21.5	23.3	23.41
	19.02	22.23	19.68			2	19.55	21.48	23.4	23.43
	19.4	22.57	19.62			3	19.61	21.57	23.41	23.52
Normalized to WT (average CT)						Normalized to WT (average CT)
	0.846745	0.0769465	0.926588				1.09177	0.252905	0.0726278	0.0672961
	1.23971	0.133972	0.784584				0.97716	0.256435	0.0677642	0.0663696
	0.952638	0.105843	0.817902				0.937354	0.240927	0.0672961	0.0623558
Ratio to WT (average)
	0.835854	0.0759568	0.91467				1.08949	0.252376	0.0724761	0.0671555
	1.22376	0.132248	0.774492				0.975118	0.255899	0.0676226	0.0662309
	0.940384	0.104482	0.807382				0.935396	0.240423	0.0671555	0.0622254
	WT	del9	del9R				WT	del9	vIL-6.ttg	del9+vIL-6.ttg
Adjusted Average:	1	0.104229	0.832181			Adjusted Average	1	0.249566	0.0690847	0.0652039
Stdev:	0.200708	0.0281467	0.0733054			Stdev	0.0800022	0.00811168	0.00294629	0.00262055
t.test (vs D9):	0.00156472		8.79725e-05			t.test (vs WT)		8.56941e-05	3.58715e-05	3.52645e-05

## Sheet: Figure 8B
qPCR, encapsidated viral genomes (iTIME cells)
Ct values
	WT	del9	vIL-6.ttg	del9+vIL-6.ttg
	20.28	24.77	25.95	26.94
	20.39	24.79	25.81	26.81
	20.54	25.2	25.92	26.91
Normalized to WT (average CT)
	1.08925	0.0484733	0.0213938	0.0107713
	1.00928	0.0478059	0.0235739	0.0117869
	0.909618	0.0359799	0.0218433	0.0109976
Ratio to WT (average)
	1.0863	0.0483419	0.0213358	0.0107421
	1.00655	0.0476764	0.02351	0.011755
	0.907153	0.0358824	0.0217841	0.0109678
	WT	del9	vIL-6.ttg	del9+vIL-6.ttg
Adjusted Average:	1	0.0439669	0.02221	0.011155
Stdev:	0.0897512	0.00700931	0.00114797	0.000531761
t.test (vs WT):		5.13984e-05	4.64664e-05	4.44301e-05

[truncated: 11 more sheets: Figure 8D, Figure 8E, Figure 8F, Fig8.G, Figure 9B, Figure 9D, Figure 10C, Figure S2, Figure S4, Figure S6A, Figure S6B]
